# Supplementary material for: The Presence of Microplastics in Human Semen and Their Associations with Semen Quality
Source: Toxics. 2025 Jul 3;13(7):566. doi: 10.3390/toxics13070566 (PMC12299061; doi:10.3390/toxics13070566)
Supplement: Supplementary file 1 [file toxics-13-00566-s001.zip]

Archive with 1 entries (1 files):
- toxics-3676914-supplementary.pdf
